# Supplementary material for: Postprandial Responses to a Standardised Meal in Hypertension: The Mediatory Role of Visceral Fat Mass
Source: Nutrients. 2022 Oct 26;14(21):4499. doi: 10.3390/nu14214499 (PMC9655022; doi:10.3390/nu14214499)
Supplement: Supplementary file 1 [file nutrients-14-04499-s001.zip]

Archive with 1 entries (1 files):
- nutrients-1949933-supplementary.pdf
